# Supplementary material for: Synthesis, Photoswitching Behavior and Nonlinear Optical Properties of Substituted Tribenzo[a,d,g]coronene
Source: Molecules. 2023 Feb 2;28(3):1419. doi: 10.3390/molecules28031419 (PMC9919552; doi:10.3390/molecules28031419)
Supplement: Supplementary file 1 [file molecules-28-01419-s001.zip]

Archive with 1 entries (1 files):
- molecules-2146297-supplementary.pdf
